# Supplementary material for: Carbon Dots–Biomembrane Interactions and Their Implications for Cellular Drug Delivery
Source: Pharmaceuticals (Basel). 2023 Jun 2;16(6):833. doi: 10.3390/ph16060833 (PMC10305404; doi:10.3390/ph16060833)
Supplement: Supplementary file 1 [file pharmaceuticals-16-00833-s001.zip]

Archive with 1 entries (1 files):
- pharmaceuticals-2413661-supplementary.pdf
